# Supplementary material for: Comparing the Outcomes of Matched and Mismatched Unrelated Allogeneic Hematopoietic Stem Cell Transplantation with Different Anti-Thymocyte Globulin Formulations: A Retrospective, Double-Centre Experience on Behalf of the Polish Adult Leukemia Group
Source: Cancers (Basel). 2024 May 16;16(10):1891. doi: 10.3390/cancers16101891 (PMC11119435; doi:10.3390/cancers16101891)
Supplement: Supplementary file 1 [file cancers-16-01891-s001.zip]

Archive with 1 entries (1 files):
- cancers-2994099-supplementary.pdf
